# Supplementary material for: Comparison of Toe Clearance Characteristics Between Simulated Obstacle Crossing Using Visual Height Cues and Actual Obstacle Crossing
Source: Brain Sci. 2026 Feb 23;16(2):248. doi: 10.3390/brainsci16020248 (PMC12938320; doi:10.3390/brainsci16020248)
Supplement: Supplementary file 1 [file brainsci-16-00248-s001.zip]

Archive with 1 entries (1 files):
- brainsci-4140732-Supplementary Materials.docx
